# Supplementary material for: Constructing a full, multiple-layer interactome for SARS-CoV-2 in the context of lung disease: Linking the virus with human genes and microbes
Source: PLoS Comput Biol. 2023 Jul 6;19(7):e1011222. doi: 10.1371/journal.pcbi.1011222 (PMC10325097; doi:10.1371/journal.pcbi.1011222)
Supplement: S1 Table — (XLSX) [file pcbi.1011222.s006.xlsx]

## Sheet: Sheet1
Topic 1:
https://maayanlab.cloud/Enrichr/enrich?dataset=57ef6b4d3460832be5e369394d637917
TCR, ErbB, ECM, chemokine, pathogenic E coli
Topic 2:
https://maayanlab.cloud/Enrichr/enrich?dataset=3e2a14bcca5a7e2477b54c515b71f069
Lysine degradation, pentose phosphate pathway, SNARE, alanine/asp/glu metabolism, spliceosome
Topic 3:
https://maayanlab.cloud/Enrichr/enrich?dataset=1080b70a7470887c76a79a94fc3bf550
FC gamma R-mediated phagocytosis, osteoclast, cancer
Topic 4:
https://maayanlab.cloud/Enrichr/enrich?dataset=48bce14eee2f566e631cee2f6952f082
Cancer, phagosome, lipid and atherosclerosis
Topic 5:
https://maayanlab.cloud/Enrichr/enrich?dataset=9ea987a3743c81ab86e2161574d05f67
FC gamma R-mediated phagocytosis, tuberculosis, yersinia
Topic 6:
https://maayanlab.cloud/Enrichr/enrich?dataset=2927afde4a619faef4ff94007ea38e44
Yersinia, bacterial invasion, tuberculosis, phagosome
Topic 7:
https://maayanlab.cloud/Enrichr/enrich?dataset=94f1c7403a8a0ce0850342474904d170
FC gamma R-mediated phagocytosis, mRNA surveillance, bacterial invasion
Topic 8:
https://maayanlab.cloud/Enrichr/enrich?dataset=328075599feebd5de8cd7b49a6c2920b
FC gamma R-mediated phagocytosis, tuberculosis, yersinia
Topic 9:	(in Fig 2)
https://maayanlab.cloud/Enrichr/enrich?dataset=41a0e9251b182d2ed1333e37b6174fc3
Topic 10:
https://maayanlab.cloud/Enrichr/enrich?dataset=ff50dcc3cc1bf103ed7c77c5c056a306
Bacterial invasion, phagosome, FC gamma R-mediated phagocytosis, yersinia, tuberculosis
