# Supplementary material for: Constructing a full, multiple-layer interactome for SARS-CoV-2 in the context of lung disease: Linking the virus with human genes and microbes
Source: PLoS Comput Biol. 2023 Jul 6;19(7):e1011222. doi: 10.1371/journal.pcbi.1011222 (PMC10325097; doi:10.1371/journal.pcbi.1011222)
Supplement: S2 Table — (XLSX) [file pcbi.1011222.s007.xlsx]

## Sheet: S2_Table
Term	Overlap	P-value	Adjusted P-value	Old P-value	Old Adjusted P-value	Odds Ratio	Combined Score	Genes
Activation of NLRP3 Inflammasome by SARS-CoV-2 WP4876	44964	0.00050119	0.040965	0	0	82.0454	623.424	CASP1;RELA
ApoE and miR-146 in inflammation and atherosclerosis WP3926	44965	0.000666097	0.040965	0	0	68.3677	500.046	SPI1;RELA
Notch Signaling WP268	3/45	0.0014357	0.0588636	0	0	14.776	96.7255	HDAC2;NOTCH4;PSEN1
Notch Signaling Pathway Netpath WP61	3/61	0.0034392	0.105755	0	0	10.6913	60.6464	HDAC2;NOTCH4;PSEN1
Canonical and non-canonical Notch signaling WP3845	44984	0.00785445	0.193219	0	0	16.3926	79.4495	NOTCH4;PSEN1
Initiation of transcription and translation elongation at the HIV-1 LTR WP3414	2/32	0.0109227	0.215693	0	0	13.657	61.6877	HDAC2;RELA
CAMKK2 Pathway WP4874	2/34	0.0122752	0.215693	0	0	12.8022	56.3319	CHRM3;RELA
Neovascularisation processes WP4331	2/37	0.0144335	0.221915	0	0	11.7031	49.6001	NOTCH4;RELA
Nucleotide-binding Oligomerization Domain (NOD) pathway WP1433	2/41	0.0175454	0.239787	0	0	10.5007	42.4538	CASP1;RELA
RANKL/RANK signaling pathway WP2018	2/55	0.0303893	0.333627	0	0	7.72145	26.9762	SPI1;RELA
Nanomaterial-induced inflammasome activation WP3890	44933	0.0341445	0.333627	0	0	33.835	114.266	CASP1
Canonical NF-KB pathway WP4562	44934	0.0389272	0.333627	0	0	29	94.1358	RELA
Supression of HMGB1 mediated inflammation by THBD WP4479	44935	0.0436864	0.333627	0	0	25.3737	79.438	RELA
NLR Proteins WP288	44935	0.0436864	0.333627	0	0	25.3737	79.438	RELA
Role of Altered Glycolysation of MUC1 in Tumour Microenvironment WP4480	44935	0.0436864	0.333627	0	0	25.3737	79.438	RELA
Cytosolic DNA-sensing pathway WP4655	2/75	0.0533078	0.333627	0	0	5.60034	16.4184	CASP1;RELA
Development of pulmonary dendritic cells and macrophage subsets WP3892	44939	0.062491	0.333627	0	0	16.9124	46.8936	SPI1
ncRNAs involved in STAT3 signaling in hepatocellular carcinoma WP4337	44939	0.062491	0.333627	0	0	16.9124	46.8936	RELA
Neuroinflammation WP4919	44939	0.062491	0.333627	0	0	16.9124	46.8936	RELA
Osteopontin Signaling WP1434	44939	0.062491	0.333627	0	0	16.9124	46.8936	RELA
Genes targeted by miRNAs in adipocytes WP1992	44939	0.062491	0.333627	0	0	16.9124	46.8936	HCN4
VEGFA-VEGFR2 Signaling Pathway WP3888	5/432	0.0634399	0.333627	0	0	2.42588	6.68976	FBXW11;NOTCH4;MYH11;RELA;PPM1G
Alzheimer's disease WP2059	2/83	0.0637477	0.333627	0	0	5.04518	13.8885	CAPN1;PSEN1
Apoptosis WP254	2/84	0.0650979	0.333627	0	0	4.9834	13.614	CASP1;RELA
Role of Osx and miRNAs in tooth development WP3971	44941	0.0717556	0.34057	0	0	14.4949	38.1867	NOTCH4
Pancreatic adenocarcinoma pathway WP4263	2/89	0.0719905	0.34057	0	0	4.69582	12.3557	PEBP1;RELA
Mitochondrial complex III assembly WP4921	44942	0.0763538	0.347834	0	0	13.5279	34.7988	UQCRC2
Neural Crest Differentiation WP2064	2/101	0.0894217	0.392817	0	0	4.12413	9.95726	HDAC2;NOTCH4
STING pathway in Kawasaki-like disease and COVID-19 WP4961	44948	0.103474	0.394785	0	0	9.65986	21.9128	RELA
Vitamin D in inflammatory diseases WP4482	44948	0.103474	0.394785	0	0	9.65986	21.9128	RELA
PI3K/AKT/mTOR - VitD3 signaling WP4141	44948	0.103474	0.394785	0	0	9.65986	21.9128	RELA
Ebstein-Barr virus LMP1 signaling WP262	44949	0.107916	0.394785	0	0	9.22032	20.5281	RELA
Kallmann's Syndrome WP5074	44950	0.112337	0.394785	0	0	8.81899	19.2805	SEMA3E
miRNA regulation of p53 pathway in prostate cancer WP3982	44950	0.112337	0.394785	0	0	8.81899	19.2805	SESN3
NAD Metabolism in Oncogene-Induced Senescence and Mitochondrial Dysfunction-Associated Senescence WP5046	44950	0.112337	0.394785	0	0	8.81899	19.2805	RELA
Ebola Virus Pathway on Host WP4217	2/129	0.134045	0.395594	0	0	3.21033	6.45142	VPS4A;RELA
Oligodendrocyte specification and differentiation, leading to myelin components for CNS WP4304	44956	0.138411	0.395594	0	0	6.99226	13.8274	OMG
Toll-like Receptor Signaling related to MyD88 WP3858	44957	0.142682	0.395594	0	0	6.75884	13.1604	RELA
Ethanol effects on histone modifications WP3996	44957	0.142682	0.395594	0	0	6.75884	13.1604	HDAC2
IL17 signaling pathway WP2112	1/32	0.146932	0.395594	0	0	6.54049	12.5432	RELA
Ectoderm Differentiation WP2858	2/138	0.149292	0.395594	0	0	2.99651	5.69893	ZFHX4;PHF8
Signal transduction through IL1R WP4496	1/33	0.151162	0.395594	0	0	6.33578	11.9708	RELA
Monoamine GPCRs WP58	1/33	0.151162	0.395594	0	0	6.33578	11.9708	CHRM3
Fluoropyrimidine Activity WP1601	1/33	0.151162	0.395594	0	0	6.33578	11.9708	ABCC5
Prion disease pathway WP3995	1/33	0.151162	0.395594	0	0	6.33578	11.9708	SPI1
Regucalcin in proximal tubule epithelial kidney cells WP4838	1/33	0.151162	0.395594	0	0	6.33578	11.9708	RELA
Resistin as a regulator of inflammation WP4481	1/33	0.151162	0.395594	0	0	6.33578	11.9708	RELA
Photodynamic therapy-induced NF-kB survival signaling WP3617	1/35	0.159558	0.40487	0	0	5.96248	10.9432	RELA
Type II interferon signaling (IFNG) WP619	1/37	0.167873	0.40487	0	0	5.63067	10.0482	SPI1
miRNAs involvement in the immune response in sepsis WP4329	1/37	0.167873	0.40487	0	0	5.63067	10.0482	RELA
Effect of progerin on genes involved in Hutchinson-Gilford progeria syndrome WP4320	1/37	0.167873	0.40487	0	0	5.63067	10.0482	HDAC2
Amyotrophic lateral sclerosis (ALS) WP2447	1/38	0.172	0.406845	0	0	5.47821	9.6431	CASP1
Nonalcoholic fatty liver disease WP4396	2/155	0.178946	0.410438	0	0	2.66128	4.57917	UQCRC2;RELA
Microglia Pathogen Phagocytosis Pathway WP3937	1/40	0.180192	0.410438	0	0	5.19676	8.90584	ARPC1B
Epithelial to mesenchymal transition in colorectal cancer WP4239	2/160	0.187838	0.413598	0	0	2.57641	4.3082	PDCD6;NOTCH4
TNF related weak inducer of apoptosis (TWEAK) Signaling Pathway WP2036	1/42	0.188305	0.413598	0	0	4.94276	8.25289	RELA
Interleukin-11 Signaling Pathway WP2332	1/44	0.196338	0.423676	0	0	4.71239	7.67139	RELA
Aryl Hydrocarbon Receptor Netpath WP2586	1/46	0.204292	0.426891	0	0	4.50249	7.15089	RELA
Thymic Stromal LymphoPoietin (TSLP) Signaling Pathway WP2203	1/47	0.20824	0.426891	0	0	4.40439	6.91078	RELA
NO/cGMP/PKG mediated Neuroprotection WP4008	1/47	0.20824	0.426891	0	0	4.40439	6.91078	RELA
Structural Pathway of Interleukin 1 (IL-1) WP2637	1/49	0.216077	0.435697	0	0	4.22045	6.46624	RELA
Vitamin B12 metabolism WP1533	1/50	0.219967	0.436386	0	0	4.13411	6.26019	RELA
Translation Factors WP107	1/52	0.22769	0.439004	0	0	3.97159	5.87704	CLUH
IL-4 signaling pathway WP395	1/54	0.235337	0.439004	0	0	3.82133	5.52847	RELA
IL-1 signaling pathway WP195	1/55	0.239132	0.439004	0	0	3.75038	5.36581	RELA
Pathogenic Escherichia coli infection WP2272	1/55	0.239132	0.439004	0	0	3.75038	5.36581	ARPC1B
Hematopoietic Stem Cell Differentiation WP2849	1/55	0.239132	0.439004	0	0	3.75038	5.36581	SPI1
TGF-beta receptor signaling in skeletal dysplasias WP4816	1/58	0.250407	0.452941	0	0	3.55245	4.91897	LTBP3
Novel intracellular components of RIG-I-like receptor (RLR) pathway WP3865	1/60	0.257831	0.45302	0	0	3.43168	4.65148	RELA
Modulators of TCR signaling and T cell activation WP5072	1/61	0.261516	0.45302	0	0	3.37432	4.52585	RELA
Circadian rhythm related genes WP3594	2/201	0.262356	0.45302	0	0	2.04134	2.73143	HDAC2;FBXW11
Proteasome Degradation WP183	1/62	0.265182	0.45302	0	0	3.31884	4.40522	PSMA2
Oncostatin M Signaling Pathway WP2374	1/65	0.276074	0.457551	0	0	3.16279	4.07077	RELA
AGE/RAGE pathway WP2324	1/66	0.27967	0.457551	0	0	3.11397	3.96766	RELA
SARS-CoV-2 innate immunity evasion and cell-specific immune response WP5039	1/66	0.27967	0.457551	0	0	3.11397	3.96766	HDAC2
RAC1/PAK1/p38/MMP2 Pathway WP3303	1/68	0.286807	0.457551	0	0	3.02071	3.77271	RELA
Ciliary landscape WP4352	2/216	0.289866	0.457551	0	0	1.89681	2.34889	HDAC2;VPS4A
Folate Metabolism WP176	1/69	0.290349	0.457551	0	0	2.97614	3.68051	RELA
Parkin-Ubiquitin Proteasomal System pathway WP2359	1/70	0.293874	0.457551	0	0	2.93286	3.59159	CASP1
Head and Neck Squamous Cell Carcinoma WP4674	1/73	0.304345	0.460756	0	0	2.81023	3.34303	RELA
Peptide GPCRs WP24	1/74	0.307801	0.460756	0	0	2.7716	3.26577	OPRD1
Joubert Syndrome WP4656	1/76	0.314663	0.460756	0	0	2.69741	3.1189	CEP104
Leptin signaling pathway WP2034	1/76	0.314663	0.460756	0	0	2.69741	3.1189	RELA
Prolactin Signaling Pathway WP2037	1/76	0.314663	0.460756	0	0	2.69741	3.1189	RELA
Acute viral myocarditis WP4298	1/86	0.347972	0.489791	0	0	2.37887	2.51122	CASP1
Selenium Micronutrient Network WP15	1/89	0.357649	0.489791	0	0	2.29743	2.36222	RELA
Androgen receptor signaling pathway WP138	1/90	0.360843	0.489791	0	0	2.2715	2.31537	RELA
Apoptosis Modulation and Signaling WP1772	1/90	0.360843	0.489791	0	0	2.2715	2.31537	CASP1
T-cell receptor (TCR) signaling pathway WP69	1/90	0.360843	0.489791	0	0	2.2715	2.31537	RELA
GPCRs, Other WP117	1/91	0.364021	0.489791	0	0	2.24615	2.26983	CHRM3
GPCRs, Class A Rhodopsin-like WP455	2/257	0.364134	0.489791	0	0	1.58852	1.60477	OPRD1;CHRM3
TNF-alpha signaling pathway WP231	1/92	0.367183	0.489791	0	0	2.22135	2.22556	FBXW11
Corticotropin-releasing hormone signaling pathway WP2355	1/93	0.37033	0.489791	0	0	2.19709	2.18251	RELA
Small cell lung cancer WP4658	1/96	0.379678	0.495578	0	0	2.12739	2.06023	RELA
B Cell Receptor Signaling Pathway WP23	1/97	0.382764	0.495578	0	0	2.10512	2.02163	RELA
Integrin-mediated Cell Adhesion WP185	1/101	0.394954	0.496846	0	0	2.02051	1.87703	CAPN1
Toll-like Receptor Signaling Pathway WP75	1/103	0.40096	0.496846	0	0	1.98069	1.81014	RELA
Electron Transport Chain (OXPHOS system in mitochondria) WP111	1/103	0.40096	0.496846	0	0	1.98069	1.81014	UQCRC2
Genes related to primary cilium development (based on CRISPR) WP4536	1/103	0.40096	0.496846	0	0	1.98069	1.81014	CEP104
7q11.23 copy number variation syndrome WP4932	1/104	0.40394	0.496846	0	0	1.96136	1.77795	HDAC2
Gastrin signaling pathway WP4659	1/114	0.43295	0.527256	0	0	1.78689	1.49586	RELA
Spinal Cord Injury WP2431	1/118	0.444159	0.530404	0	0	1.72545	1.40033	OMG
Osteoblast differentiation WP4787	1/118	0.444159	0.530404	0	0	1.72545	1.40033	NOTCH4
Cell cycle WP179	1/120	0.449681	0.531834	0	0	1.69628	1.35569	HDAC2
mRNA Processing WP411	1/126	0.465923	0.545795	0	0	1.61437	1.23295	PPM1G
Angiopoietin Like Protein 8 Regulatory Pathway WP3915	1/132	0.48169	0.558942	0	0	1.53996	1.12487	SESN3
Regulation of toll-like receptor signaling pathway WP1449	1/139	0.499503	0.572852	0	0	1.46133	1.01437	RELA
Endoderm differentiation WP2853	1/141	0.50448	0.572852	0	0	1.44031	0.985495	ZFHX4
Brain-derived neurotrophic factor (BDNF) signaling pathway WP2380	1/144	0.511855	0.572852	0	0	1.40988	0.944215	RELA
NRF2 pathway WP2884	1/146	0.51671	0.572852	0	0	1.39029	0.91797	ABCC5
Mesodermal commitment pathway WP2857	1/147	0.51912	0.572852	0	0	1.3807	0.905212	ZFHX4
Calcium Regulation in the Cardiac Cell WP536	1/150	0.526279	0.572852	0	0	1.35269	0.868326	CHRM3
Regulation of Actin Cytoskeleton WP51	1/150	0.526279	0.572852	0	0	1.35269	0.868326	CHRM3
Hepatitis B infection WP4666	1/152	0.530992	0.572913	0	0	1.33464	0.844838	RELA
Breast cancer pathway WP4262	1/154	0.535659	0.572923	0	0	1.31706	0.822184	NOTCH4
EGF/EGFR signaling pathway WP437	1/162	0.553873	0.586946	0	0	1.25111	0.739181	PEBP1
Chemokine signaling pathway WP3929	1/164	0.558314	0.586946	0	0	1.23563	0.720168	RELA
Ciliopathies WP4803	1/183	0.598386	0.620574	0	0	1.10557	0.567732	CEP104
Ras signaling WP4223	1/184	0.600393	0.620574	0	0	1.09948	0.560921	RELA
MAPK Signaling Pathway WP382	1/246	0.707204	0.724884	0	0	0.818659	0.283613	RELA
IL-18 signaling pathway WP4754	1/272	0.74308	0.755362	0	0	0.739137	0.219488	RELA
Nuclear Receptors Meta-Pathway WP2882	1/319	0.797237	0.803772	0	0	0.628385	0.142394	ABCC5
PI3K-Akt signaling pathway WP4172	1/340	0.817622	0.817622	0	0	0.588827	0.118564	RELA
