# Supplementary material for: Constructing a full, multiple-layer interactome for SARS-CoV-2 in the context of lung disease: Linking the virus with human genes and microbes
Source: PLoS Comput Biol. 2023 Jul 6;19(7):e1011222. doi: 10.1371/journal.pcbi.1011222 (PMC10325097; doi:10.1371/journal.pcbi.1011222)
Supplement: S3 Table — (XLSX) [file pcbi.1011222.s008.xlsx]

## Sheet: S3_Table
dataset	condition	Cell count	COVID cells	Total reads	COVID reads
SRR11537948	healthy	9132	0	122959364	0
SRR11537949	COVID	2953	3	33765404	3
SRR11537950	COVID	2611	61	17389024	767
SRR11537951	COVID	6232	152	31799292	356
