# Supplementary material for: Constructing a full, multiple-layer interactome for SARS-CoV-2 in the context of lung disease: Linking the virus with human genes and microbes
Source: PLoS Comput Biol. 2023 Jul 6;19(7):e1011222. doi: 10.1371/journal.pcbi.1011222 (PMC10325097; doi:10.1371/journal.pcbi.1011222)
Supplement: S4 Table — (XLSX) [file pcbi.1011222.s009.xlsx]

## Sheet: Sheet1
S4_Table. Overlap between Host Genetics Initiative (HGI) associated genes with SARS-CoV-2 linked gene lists inferred by MLCrosstalk. We have identified and analyzed genes associated with Covid-19 susceptibility and severity. Through the comparison between Host Genetics Initiative (HGI) associated genes with SARS-CoV-2 linked gene lists inferred by MLCrosstalk, twelve genes were found to overlap, …
Yellow = identified by both Covid-19 HGI and MLCrosstalk
Gene	Gene Name	Relevant Biological Function (s)
OAS1	2'-5'-oligoadenylate synthetase 1(OAS1)	Antiviral response, IFN signaling, cytokine signaling
OAS2	2'-5'-oligoadenylate synthetase 2(OAS2)	Antiviral response, IFN signaling, cytokine signaling
OAS3	2'-5'-oligoadenylate synthetase 3(OAS3)	Antiviral response, IFN signaling, cytokine signaling
DPP9	dipeptidyl peptidase 9(DPP9)	Amino peptidase with roles in diverse pathways
IFNAR2	interferon alpha and beta receptor subunit 2(IFNAR2)	IFN signaling, cytokine signaling
CCR1	C-C motif chemokine receptor 1(CCR1)	Chemokine receptor & GPCR signaling, cytokine signaling, IL-10 signaling
FYCO1	FYVE and coiled-coil domain autophagy adaptor 1(FYCO1)	Implicated in microtubule transfer of autophagosomes
SLC4A7	solute carrier family 4 member 7(SLC4A7)	GTPase, signal transduction
ABO	ABO, alpha 1-3-N-acetylgalactosaminyltransferase and alpha 1-3-galactosyltransferase (ABO)	Blood group biosynthesis
PPP1R15A	protein phosphatase 1 regulatory subunit 15A(PPP1R15A)	TGF-beta signaling
FOXP4	forkhead box P4(FOXP4)	Developmental transcription factor; lung specific gene repression
TYK2	tyrosine kinase 2(TYK2)	IFN signaling, IL-6/IL-12/IL-27 signaling
IL10RB	interleukin 10 receptor subunit beta(IL10RB)	Cytokine signaling, IL-10/IL-20 signaling
CXCR6	C-X-C motif chemokine receptor 6(CXCR6)	GPCR signaling
LZTFL1	leucine zipper transcription factor like 1(LZTFL1)	Regulates cargo trafficking to cell membrane and cilium assembly
SLC6A20	solute carrier family 6 member 20(SLC6A20)	Membrane solute transport
CCR9	C-C motif chemokine receptor 9(CCR9)	Chemokine signaling, cytokine signaling
CCR3	C-C motif chemokine receptor 3(CCR3)	Chemokine signaling, cytokine signaling
CCR2	C-C motif chemokine receptor 2(CCR2)	Chemokine signaling, cytokine signaling
CCRL2	C-C motif chemokine receptor like 2(CCRL2)	Cytokine signaling, Binds to CCR2
CCR5	C-C motif chemokine receptor 5(CCR5)	Chemokine signaling, cytokine signaling
